# Supplementary material for: An ArsR Transcriptional Regulator Facilitates Brucella sp. Survival via Regulating Self and Outer Membrane Protein
Source: Int J Mol Sci. 2021 Oct 8;22(19):10860. doi: 10.3390/ijms221910860 (PMC8509827; doi:10.3390/ijms221910860)
Supplement: Supplementary file 1 [file ijms-22-10860-s001.zip]

Archive with 1 entries (1 files):
- ijms-1386671-supplementary.pdf
